# Supplementary material for: ZnO nanocrystals shuttled by extracellular vesicles as effective Trojan nano-horses against cancer cells
Source: Nanomedicine (Lond). Author manuscript; Available in PMC 2021 Apr 7. (PMC7610546; doi:10.2217/nnm-2019-0231)
Supplement: Supplementary Material — Supplementary data To view the supplementary data that accompany this paper please visit the journal website at: www.futuremedicine.com/doi/suppl/10.2217/nnm-2019-0231 [file EMS121176-supplement-Supplementary_Material.zip]

Archive with 1 entries (1 files):
- suppl_data/suppl_data.docx
